# Supplementary material for: AI-based prediction of heart failure progression in persistent atrial fibrillation using wearable electrocardiography: a brief research report
Source: Front Cardiovasc Med. 2026 Feb 5;12:1748673. doi: 10.3389/fcvm.2025.1748673 (PMC12917893; doi:10.3389/fcvm.2025.1748673)
Supplement: Supplementary file 2 [file Table1.xlsx]

## Sheet: Sheet1
Supplementary Table 1. Performance metrics of context-aware LSTM models for predicting the trajectory of NT-proBNP.
Metrics	Values	Interpretation
Accuracy	0.83	Proportion of correctly predicted directions (increase or decrease) of BNP change
Precisionincreae	0.76	Proportion of patients predicted as having increased BNP who were actually in the increase group
Precisiondecrease	0.89	Proportion of patients with decreased BNP who were actually in the decrease group
Recall	0.88	Proportion of actual BNP-increase cases that were correctly identified as an increase by the model
Specificity	0.79	Proportion of actual BNP-decrease cases that were correctly identified as a decrease by the model
