# Supplementary material for: AI-based prediction of heart failure progression in persistent atrial fibrillation using wearable electrocardiography: a brief research report
Source: Front Cardiovasc Med. 2026 Feb 5;12:1748673. doi: 10.3389/fcvm.2025.1748673 (PMC12917893; doi:10.3389/fcvm.2025.1748673)
Supplement: Supplementary file 3 [file Table2.xlsx]

## Sheet: Supplementary Table 2
	Observed Increase	Observed Decrease
Predicted Increase	TP = 19	FP = 7
Predicted Decrease	FN = 2	TN = 22
